# Supplementary material for: Cardiovascular outcome in 12‐month‐old male and female offspring of metformin‐treated obese mice
Source: J Physiol. 2025 Jun 19;603(17):4747–64. doi: 10.1113/JP288696 (PMC12400794; doi:10.1113/JP288696)
Supplement: Supplementary file 2 — Supporting Information, Data S1. Ex vivo parameters in 12‐month‐old offspring [file TJP-603-4747-s003.xlsx]

## Sheet: Data_S1_Ex_vivo_data
Supporting Information 1. Ex vivo parameters in 12-month-old offspring
12m offspring	Con	SD/IQR	SEM	n	Ob	SD/IQR	SEM	n	Ob-Met	SD/IQR	SEM	n	p-value	Ob vs Con	Ob-Met vs Con	Ob-Met vs Ob	Test used
Female femoral K+ response (AUC)	679.245	266.228	80.2707	11	1034.58	209.063	69.6878	9	987.236	275.077	82.9388	11	0.0067	0.0117	0.0221	0.9103	One-Way ANOVA
Female femoral PE response, normalised to K+ (AUC)	96.3375	51.1688	18.0909	8	88.302	47.665	15.073	10	110.327	35.3217	11.7739	9	0.5711				One-Way ANOVA
Female femoral PE response, unnormalised (AUC)	4.832	[3.4-13.2]		8	6.841	[2.2-15.5]		10	9.87	[6.5-14.0]		9	0.4803				Kruskal-Wallis Test
Female femoral SNP response (AAC)	274.3	72.04	25.47	8	283.2	75.17	22.66	11	261.1	45.69	13.78	11	0.7273				One-Way ANOVA
Female femoral ACh response (AAC)	261.3	78.07	27.6	8	246.3	78.69	23.73	11	216.8	79.12	25.02	10	0.4764				One-Way ANOVA
Male femoral K+ response (AUC)	853.1	215.4	71.81	9	698.6	364.5	137.8	7	801.6	296.1	98.68	9	0.5782				One-Way ANOVA
Male femoral PE response, normalised to K+ (AUC)	47.62	23.77	8.985	7	70.23	44.45	19.88	5	110	18.34	6.932	7	0.0033	0.3952	0.0026	0.077	One-Way ANOVA
Male femoral PE response, unnormalised (AUC)	2.835	[2.3-4.2]		7	2.278	[1.6-10.7]		5	8.248	[4.9-11.0]		7	0.017	>0.9999	0.031	0.1383	Kruskal-Wallis Test
Male femoral SNP response (AAC)	258	75.67	22.82	11	247.3	74.92	28.32	7	269	55.09	17.42	10	0.8138				One-Way ANOVA
Male femoral ACh response (AAC)	223.6	61.08	18.42	11	235.7	86.09	35.15	6	209	42.75	13.52	10	0.6932				One-Way ANOVA
Female aortic tunica media thickness (µm)	68.9586	9.8732	3.12218	10	77.9024	6.17019	1.95119	10	75.3418	4.44749	1.81568	6	0.0425	0.0374	0.2527	0.7915	One-Way ANOVA
Male aortic tunica media thickness (µm)	71.0461	9.36357	3.12119	9	79.47	10.3395	4.22108	6	76.8384	12.4997	4.72444	7	0.312				One-Way ANOVA
Female ventricular Col4a1 expression (fold change)	1	0.141317	0.0407946	12	0.995535	0.125912	0.0363476	12	0.976562	0.109058	0.0328822	11	0.8966				One-Way ANOVA
Female ventricular Col1a1 expression (fold change)	1	0.183956	0.0531036	12	1.01474	0.217408	0.0627604	12	1.03259	0.177276	0.0534507	11	0.9225				One-Way ANOVA
Female ventricular Col3a1 expression (fold change)	1	0.358633	0.103528	12	0.978079	0.204098	0.058918	12	1.06774	0.345656	0.104219	11	0.7736				One-Way ANOVA
Male ventricular Col4a1 expression (fold change)	1	0.151284	0.0436718	12	1.01834	0.146932	0.0519483	8	1.17432	0.157124	0.0473746	11	0.0236	0.9624	0.0276	0.088	One-Way ANOVA
Male ventricular Col1a1 expression (fold change)	1	0.171556	0.0495238	12	0.985287	0.0957562	0.0361924	7	1.1385	0.206468	0.0622524	11	0.0614	0.9985	0.0828	0.1358	One-Way ANOVA
Male ventricular Col3a1 expression (fold change)	1	0.24398	0.0704308	12	1.14168	0.276126	0.0976251	8	1.16951	0.279626	0.0843105	11	0.2003	0.3825	0.2138	0.9719	One-Way ANOVA
P-values relective of one-way ANOVA with Tukey’s multiple comparisons, or suitable alternatives. Statistically significant data are shown in bold. Areas under (AUCs) and above the curve (AACs) reflect contractile responses to increasing K+ concentration, or phenylephrine (PE) dose. Areas above the curve (AACs) reflect the relaxation responses to increasing doses of sodium nitroprusside (SNP) or a…
