# Supplementary material for: Cardiovascular outcome in 12‐month‐old male and female offspring of metformin‐treated obese mice
Source: J Physiol. 2025 Jun 19;603(17):4747–64. doi: 10.1113/JP288696 (PMC12400794; doi:10.1113/JP288696)
Supplement: Supplementary file 3 — Supporting Information, Data S2. Echocardiographic assessment of left ventricular geometry and function in 3‐month‐old female offspring [file TJP-603-4747-s008.xlsx]

## Sheet: S2_Echocardiography_3m_female
Supporting Information 2. Echocardiographic assessment of left ventricular geometry and function in 3-month-old female offspring
3m female	Con	SD/IQR	SEM	n	Ob	SD/IQR	SEM	n	Ob-Met	SD/IQR	SEM	n	p-value	Ob vs Con	Ob-Met vs Con	Ob-Met vs Ob	Test used
HR (bpm)	492.488	42.1337	13.3238	10	475.62	41.4563	13.8188	9	512.52	44.2093	14.7364	9	0.2057				One-Way ANOVA
SV (µl)	26.2217	4.34511	1.37404	10	23.5786	2.97409	1.0515	8	25.5174	4.10512	1.36837	9	0.3619				One-Way ANOVA
EF (%)	54.2864	6.66748	2.10844	10	54.5456	6.54313	2.18104	9	56.1875	4.93489	1.64496	9	0.7721				One-Way ANOVA
CO (ml/min)	12.8444	1.87149	0.591818	10	11.2914	1.83412	0.648459	8	13.0913	2.40136	0.800452	9	0.1723				One-Way ANOVA
FS-radial (%)	0.366553	0.0707291	0.0235764	9	0.345114	0.0525309	0.0185725	8	0.392363	0.0400516	0.0133505	9	0.2251				One-Way ANOVA using log-transformed data
FS-longitudinal (%)	0.144017	0.0147172	0.004654	10	0.147949	0.0234516	0.0082914	8	0.135899	0.0190499	0.00634997	9	0.4177				One-Way ANOVA
EDA (mm2)	19.61	[18.7-21.2]		10	18.79	[18.6-20.7]		9	18.86	[17.5-20.7]		9	0.5984				Kruskal-Wallist Test
EDV (µL)	47.1	[43.7-54.4]		10	43.23	[41.8-49.9]		9	43.08	[38.1-52.0]		9	0.5435				Kruskal-Wallist Test
EDD (mm)	3.77248	0.311629	0.103876	9	3.49678	0.223971	0.0791857	8	3.6894	0.261513	0.0871709	9	0.1217				One-Way ANOVA
EDL (mm)	6.88963	0.258446	0.0779244	11	7.03022	0.375582	0.132788	8	6.8984	0.289341	0.0964471	9	0.5666				One-Way ANOVA
ESA (mm2)	12.5059	1.91657	0.606073	10	12.0472	1.0843	0.361433	9	11.8075	1.76308	0.587692	9	0.6444				One-Way ANOVA
ESV (µL)	22.6058	6.16367	1.94912	10	20.6574	3.57354	1.19118	9	20.2122	5.3713	1.79043	9	0.7301				One-Way ANOVA
ESD (mm)	2.48	[2.1-2.7]		9	2.175	[2.1-2.5]		8	2.31	[2.0-2.4]		9	0.7031				Kruskal-Wallist Test
ESL (mm)	5.94691	0.12435	0.039323	10	5.98619	0.274205	0.0969461	8	5.9591	0.236978	0.0789927	9	0.9276				One-Way ANOVA
Sphericity (%)	0.27818	0.040064	0.0120797	11	0.256267	0.0444368	0.0157108	8	0.264887	0.0372887	0.0124296	9	0.4969				One-Way ANOVA
AET (ms)	39.9273	4.64153	1.64103	8	41.4728	4.51381	1.84275	6	37.325	4.25362	1.60772	7	0.2624				One-Way ANOVA
NFT (ms)	63.3355	5.03924	1.78164	8	71.3542	6.76334	2.76112	6	62.7098	7.4518	2.81652	7	0.0478	0.0791	0.9806	0.0643	One-Way ANOVA
IVCT (ms)	10.6232	1.75992	0.622225	8	12.6621	1.98312	0.809603	6	11.6832	2.73391	1.03332	7	0.2481				One-Way ANOVA
IVCT (%cycle)	0.089	[8.1-11.9]		8	0.105	[10.3-11.0]		6	0.098	[8.8-14.6]		7	0.3161				Kruskal-Wallist Test
IVRT (ms)	12.7519	1.44611	0.511277	8	16.6918	2.51233	1.02566	6	13.6868	1.90241	0.719044	7	0.0045	0.0039	0.6284	0.0315	One-Way ANOVA
IVRT (%cycle)	0.105725	0.0103863	0.0036721	8	0.129995	0.0201972	0.00824546	6	0.116937	0.0128785	0.00486761	7	0.0213	0.0163	0.3168	0.2644	One-Way ANOVA
LV MPI	0.593636	0.0936127	0.0330971	8	0.726499	0.11724	0.047863	6	0.680773	0.073846	0.0279112	7	0.0499	0.0475	0.2089	0.672	One-Way ANOVA
MV A (mm/s)	538.601	59.5463	21.0528	8	492.447	41.0579	15.5184	7	564.221	95.7446	39.0876	6	0.1714				One-Way ANOVA
MV E (mm/s)	664.733	103.425	36.5664	8	613.347	66.9203	25.2935	7	574.205	53.1159	21.6845	6	0.1353				One-Way ANOVA
MV E/A	1.23674	0.15049	0.0532061	8	1.24547	0.0819059	0.0309575	7	1.03532	0.149407	0.0609951	6	0.016	0.9902	0.0281	0.0258	One-Way ANOVA
Deceleration (mm/s2)	-24630.8	2476.17	875.458	8	-33492.4	8351.15	2952.58	8	-26351.1	5460.56	2063.9	7	0.0182	0.0196	0.8436	0.0766	One-Way ANOVA
DT (ms)	27.2429	4.9287	1.74256	8	20.436	4.99312	1.76533	8	23.9022	2.98373	1.12774	7	0.0218	0.0166	0.3365	0.3117	One-Way ANOVA
DT (%cycle)	0.224342	0.0227395	0.00803963	8	0.165417	0.0454549	0.0160707	8	0.206374	0.0382242	0.0144474	7	0.0132	0.0115	0.6172	0.1033	One-Way ANOVA
P-values relective of one-way ANOVA with Tukey’s multiple comparisons, or suitable alternatives. Statistically significant data are shown in bold. A = atrial filling wave; AET = aortic ejection time; CO = cardiac output; Con = offspring of control-fed dams; E = early filling wave; EDA = end-diastolic area; EDD = end-diastolic diameter; EDL = end-diastolic length; EDV = end-diastolic volume; EF = …
