# Supplementary material for: Cardiovascular outcome in 12‐month‐old male and female offspring of metformin‐treated obese mice
Source: J Physiol. 2025 Jun 19;603(17):4747–64. doi: 10.1113/JP288696 (PMC12400794; doi:10.1113/JP288696)
Supplement: Supplementary file 4 — Supporting Information, Data S3. Echocardiographic assessment of left ventricular geometry and function in 6‐month‐old female offspring [file TJP-603-4747-s002.xlsx]

## Sheet: S3_Echocardiography_6m_female
Supporting Information 3. Echocardiographic assessment of left ventricular geometry and function in 6-month-old female offspring
6m female	Con	SD/IQR	SEM	n	Ob	SD/IQR	SEM	n	Ob-Met	SD/IQR	SEM	n	p-value	Ob vs Con	Ob-Met vs Con	Ob-Met vs Ob	Test used
HR (bpm)	481.317	35.7757	10.7868	11	483.805	27.2341	8.21138	11	492.606	41.4523	13.1084	10	0.7524				One-Way ANOVA
SV (µl)	29.03	[26.9-34.9]		11	26.12	[24.8-30.9]		11	22.47	[21.0-24.9]		9	0.0039	>0.9999	0.0036	0.0447	Kruskal-Wallist Test
EF (%)	58.1312	4.92273	1.48426	11	58.8979	3.2045	0.966194	11	54.1222	5.75947	1.8213	10	0.0623	0.9231	0.1437	0.0688	One-Way ANOVA
CO (ml/min)	14.571	3.12232	0.941415	11	13.2774	1.35106	0.407361	11	11.2201	1.06046	0.37493	8	0.0038	0.4146	0.0028	0.0477	One-Way ANOVA using log-transformed data
FS-radial (%)	0.355635	0.0515344	0.0155382	11	0.383818	0.0649796	0.0195921	11	0.335543	0.0666498	0.0200957	11	0.197				One-Way ANOVA
FS-longitudinal (%)	0.148482	0.0219566	0.00662015	11	0.15861	0.0117251	0.0037078	10	0.135191	0.0255139	0.00806822	10	0.0559	0.5164	0.3191	0.045	One-Way ANOVA
EDA (mm2)	20.9939	1.84521	0.556351	11	19.768	1.4697	0.443131	11	18.781	1.0356	0.345199	9	0.0107	0.158	0.0082	0.3299	One-Way ANOVA
EDV (µL)	51.8637	7.3676	2.22142	11	46.7027	5.68426	1.71387	11	43.5459	4.77957	1.59319	9	0.0166	0.1365	0.0142	0.4938	One-Way ANOVA
EDD (mm)	3.67541	0.167872	0.0506152	11	3.58018	0.206474	0.0622544	11	3.79242	0.389883	0.117554	11	0.2067				One-Way ANOVA
EDL (mm)	7.27018	0.327015	0.0985986	11	7.11773	0.292677	0.0882455	11	6.94841	0.302353	0.0956123	10	0.0738	0.4789	0.0594	0.4365	One-Way ANOVA
ESA (mm2)	12.5156	1.23897	0.373562	11	11.6905	1.22071	0.368057	11	12.0799	1.8654	0.58989	10	0.4244				One-Way ANOVA
ESV (µL)	21.6447	3.45816	1.04268	11	19.333	3.24739	0.979124	11	21.1462	5.17357	1.63603	10	0.3769				One-Way ANOVA
ESD (mm)	2.36597	0.189296	0.0570749	11	2.2132	0.325301	0.0980818	11	2.53915	0.487622	0.147024	11	0.1185				One-Way ANOVA
ESL (mm)	6.18929	0.287191	0.0865914	11	6.02429	0.320706	0.0966964	11	6.01036	0.344067	0.108803	10	0.353				One-Way ANOVA
Sphericity (%)	0.257215	0.0251101	0.00757097	11	0.247606	0.0256508	0.007734	11	0.26145	0.0461329	0.0145885	10	0.6233				One-Way ANOVA
AET (ms)	36.7519	3.3324	1.25953	7	39.4122	2.93615	1.03809	8	40.0031	4.60218	1.38761	11	0.2201				One-Way ANOVA
NFT (ms)	58.2376	2.50752	0.947753	7	63.182	5.54725	1.96125	8	64.6318	6.88866	2.07701	11	0.078	0.2276	0.0686	0.8449	One-Way ANOVA
IVCT (ms)	9.20202	0.931266	0.351985	7	10.9024	2.24039	0.746795	9	11.4339	2.06453	0.652861	10	0.0725	0.2013	0.065	0.818	One-Way ANOVA
IVCT (%cycle)	0.082631	0.0113613	0.00429417	7	0.0916807	0.0183622	0.00612074	9	0.0953387	0.0184771	0.00584297	10	0.3216				One-Way ANOVA
IVRT (ms)	12.8233	1.67021	0.631278	7	12.7436	1.54921	0.516402	9	13.1808	1.03651	0.327773	10	0.772				One-Way ANOVA
IVRT (%cycle)	0.115151	0.0190414	0.00719696	7	0.111471	0.00822877	0.00290931	8	0.11079	0.00735605	0.00232619	10	0.7446				One-Way ANOVA
LV MPI	0.591474	0.0971782	0.0367299	7	0.602774	0.0717153	0.0253552	8	0.618189	0.0600464	0.0181047	11	0.7529				One-Way ANOVA
MV A (mm/s)	543	67	22	8	525.427	80.4663	26.8221	9	506.895	81.4925	24.5709	11	0.6033				One-Way ANOVA
MV E (mm/s)	652.116	66.7345	23.5942	8	631.041	84.7169	28.239	9	653.991	91.9542	27.7252	11	0.6038				One-Way ANOVA
MV E/A	1.21	0.14	0.05	8	1.21735	0.192721	0.0642405	9	1.30103	0.153886	0.0463983	11	0.3962				One-Way ANOVA
Deceleration (mm/s2)	-31295.1	8170.89	2888.85	8	-33142.2	10316.1	3438.71	9	-30709	5339.48	1779.83	9	0.8036				One-Way ANOVA
DT (ms)	22.0646	4.93118	1.74343	8	20.3439	4.78496	1.59499	9	21.6641	3.23096	1.07699	9	0.694				One-Way ANOVA
DT (%cycle)	0.195453	0.0483246	0.0170853	8	0.174542	0.052914	0.017638	9	0.179898	0.0269308	0.00897695	9	0.6079				One-Way ANOVA
P-values relective of one-way ANOVA with Tukey’s multiple comparisons, or suitable alternatives. Statistically significant data are shown in bold. A = atrial filling wave; AET = aortic ejection time; CO = cardiac output; Con = offspring of control-fed dams; E = early filling wave; EDA = end-diastolic area; EDD = end-diastolic diameter; EDL = end-diastolic length; EDV = end-diastolic volume; EF = …
