# Supplementary material for: Cardiovascular outcome in 12‐month‐old male and female offspring of metformin‐treated obese mice
Source: J Physiol. 2025 Jun 19;603(17):4747–64. doi: 10.1113/JP288696 (PMC12400794; doi:10.1113/JP288696)
Supplement: Supplementary file 5 — Supporting Information, Data S4. Echocardiographic assessment of left ventricular geometry and function in 12‐month‐old female offspring [file TJP-603-4747-s006.xlsx]

## Sheet: S4_Echocardiography_12m_female
Supporting Information 4. Echocardiographic assessment of left ventricular geometry and function in 12-month-old female offspring
12m female	Con	SD/IQR	SEM	n	Ob	SD/IQR	SEM	n	Ob-Met	SD/IQR	SEM	n	p-value	Test used
HR (bpm)	493.337	32.3903	9.35026	12	477.483	26.618	7.68397	12	471.582	36.5759	11.0281	11	0.2437	One-Way ANOVA
SV (µl)	27.1759	4.89961	1.4144	12	26.3243	3.55791	1.02708	12	27.7379	5.5658	1.67815	11	0.7699	One-Way ANOVA
EF (%)	55.5634	5.79073	1.67164	12	55.3648	3.52874	1.01866	12	55.0523	5.29696	1.59709	11	0.9695	One-Way ANOVA
CO (ml/min)	13.3663	2.30436	0.665212	12	12.5869	1.96767	0.568018	12	13.059	2.77684	0.837248	11	0.7207	One-Way ANOVA
FS-radial (%)	0.337755	0.0563528	0.0162677	12	0.318252	0.0296143	0.00892906	11	0.345523	0.046392	0.015464	9	0.3893	One-Way ANOVA
FS-longitudinal (%)	0.143401	0.0263414	0.00760411	12	0.149569	0.0163418	0.00471746	12	0.148936	0.0341721	0.0103033	11	0.8249	One-Way ANOVA
EDA (mm2)	19.9556	2.18969	0.632109	12	19.8415	1.19941	0.346239	12	20.38	1.88175	0.56737	11	0.7579	One-Way ANOVA
EDV (µL)	49.2325	9.27946	2.67875	12	47.4647	4.6255	1.33527	12	50.1779	7.57526	2.28403	11	0.6735	One-Way ANOVA
EDD (mm)	3.79604	0.286958	0.0828377	12	3.67869	0.17317	0.0522128	11	3.85529	0.34486	0.114953	9	0.3407	One-Way ANOVA
EDL (mm)	6.83494	0.284893	0.0822415	12	6.98935	0.251876	0.0727103	12	7.01298	0.26	0.0783929	11	0.2193	One-Way ANOVA
ESA (mm2)	12.3633	1.92297	0.555113	12	12.3085	0.497283	0.149937	11	12.5176	1.40625	0.423999	11	0.9384	One-Way ANOVA
ESV (µL)	22.0566	5.65042	1.63113	12	21.1404	2.21657	0.639868	12	22.4399	3.52936	1.06414	11	0.733	One-Way ANOVA
ESD (mm)	2.575	[2.3-2.8]		12	2.47	[2.4-2.7]		11	2.41	[2.3-2.8]		9	0.8235	Kruskal-Wallis Test
ESL (mm)	5.99	[5.7-6.1]		12	5.9	[5.8-6.2]		12	5.96	[5.7-6.2]		11	0.8013	Kruskal-Wallis Test
Sphericity (%)	0.29285	0.0370199	0.0106867	12	0.267842	0.0273185	0.00788617	12	0.277186	0.0322354	0.00971934	11	0.1792	One-Way ANOVA
AET (ms)	39.7193	2.11085	0.636444	11	40.9924	4.191	1.20984	12	38.3205	3.26255	0.983696	11	0.1753	One-Way ANOVA
NFT (ms)	64.443	3.27444	0.98728	11	67.6181	7.91556	2.28503	12	106.452	144.553	43.5845	11	0.1623	One-Way ANOVA
IVCT (ms)	10.0199	1.736	0.50114	12	11.3982	3.56306	1.02857	12	10.6966	2.26358	0.653441	12	0.4489	One-Way ANOVA
IVCT (%cycle)	0.0836	[7.8-10.3]		12	0.07885	[7.6-10.8]		12	0.0914	[7.2-10.4]		12	0.9964	Kruskal-Wallis Test
IVRT (ms)	14.7808	1.40783	0.406406	12	15.3004	2.16415	0.624737	12	14.7643	1.15624	0.333779	12	0.6618	One-Way ANOVA
IVRT (%cycle)	0.126943	0.0131215	0.00378785	12	0.127586	0.00831714	0.00250771	11	0.12242	0.0100245	0.00289381	12	0.4524	One-Way ANOVA
LV MPI	0.624151	0.0723646	0.0218187	11	0.6502	0.106141	0.0306402	12	0.651039	0.0772255	0.0222931	12	0.7055	One-Way ANOVA
MV A (mm/s)	534.3	[461-586]		12	519	[427-558]		12	464.3	[372-555]		12	0.3128	Kruskal-Wallis Test
MV E (mm/s)	621	[582-695]		12	623.5	[570-698]		12	575	[535-682]		12	0.4834	Kruskal-Wallis Test
MV E/A	1.21887	0.1179	0.0340349	12	1.28485	0.151345	0.0436895	12	1.29134	0.167151	0.0503981	11	0.4231	One-Way ANOVA
Deceleration (mm/s2)	-31180.1	6653.79	1920.78	12	-31528.5	7585.25	2189.67	12	-28044	5269.3	1521.12	12	0.3705	One-Way ANOVA
DT (ms)	21.1474	4.60828	1.3303	12	20.7333	3.3469	0.966167	12	21.1245	3.15512	0.951304	11	0.9557	One-Way ANOVA
DT (%cycle)	0.181185	0.037841	0.0109237	12	0.169409	0.0258804	0.00747102	12	0.177195	0.0306084	0.00922877	11	0.6582	One-Way ANOVA
P-values relective of one-way ANOVA with Tukey’s multiple comparisons, or suitable alternatives. Statistically significant data are shown in bold. A = atrial filling wave; AET = aortic ejection time; CO = cardiac output; Con = offspring of control-fed dams; E = early filling wave; EDA = end-diastolic area; EDD = end-diastolic diameter; EDL = end-diastolic length; EDV = end-diastolic volume; EF = …
