# Supplementary material for: Cardiovascular outcome in 12‐month‐old male and female offspring of metformin‐treated obese mice
Source: J Physiol. 2025 Jun 19;603(17):4747–64. doi: 10.1113/JP288696 (PMC12400794; doi:10.1113/JP288696)
Supplement: Supplementary file 6 — Supporting Information, Data S5. Echocardiographic assessment of left ventricular geometry and function in 3‐month‐old male offspring [file TJP-603-4747-s007.xlsx]

## Sheet: S5_Echocardiography_3m_male
Supporting Information 5. Echocardiographic assessment of left ventricular geometry and function in 3-month-old male offspring
3m male	Con	SD/IQR	SEM	n	Ob	SD/IQR	SEM	n	Ob-Met	SD/IQR	SEM	n	p-value	Ob vs Con	Ob-Met vs Con	Ob-Met vs Ob	Test used
HR (bpm)	479.972	57.9906	20.5028	8	456.91	35.3272	10.6515	11	473.181	29.6321	8.93442	11	0.618				One-Way ANOVA
SV (µl)	33.0986	4.40057	1.55584	8	31.6034	5.11765	1.61834	10	36.3825	4.25659	1.28341	11	0.0698	0.7751	0.2921	0.0633	One-Way ANOVA
EF (%)	53.7648	3.71569	1.3137	8	53.9549	6.3565	1.91656	11	58.8368	5.50822	1.66079	11	0.0734	0.9969	0.1315	0.1091	One-Way ANOVA
CO (ml/min)	15.8644	2.65853	0.939933	8	14.3389	1.99179	0.62986	10	17.1827	2.05515	0.61965	11	0.0239	0.3298	0.4176	0.018	One-Way ANOVA
FS-radial (%)	0.365967	0.0414535	0.0138178	9	0.342748	0.0497344	0.0149955	11	0.382211	0.0485933	0.0146514	11	0.1592				One-Way ANOVA
FS-longitudinal (%)	0.13221	0.0150884	0.00533455	8	0.136087	0.0201829	0.00582629	12	0.147305	0.0100534	0.00317915	10	0.1184				One-Way ANOVA
EDA (mm2)	23.4195	1.40826	0.497894	8	23.2314	2.14289	0.646106	11	23.6815	1.34141	0.40445	11	0.8249				One-Way ANOVA
EDV (µL)	61.3763	4.86598	1.72039	8	61.0965	9.53875	2.87604	11	61.9039	5.34957	1.61296	11	0.9641				One-Way ANOVA
EDD (mm)	3.80002	0.242347	0.0807824	9	3.88495	0.232393	0.0700691	11	3.88818	0.178389	0.0537862	11	0.6115				One-Way ANOVA
EDL (mm)	7.66624	0.309144	0.109299	8	7.61706	0.311919	0.0900433	12	7.85981	0.16424	0.0519372	10	0.1139				One-Way ANOVA
ESA (mm2)	14.9664	0.80185	0.283497	8	14.7442	1.81824	0.548219	11	14.0124	1.46276	0.441038	11	0.3355				One-Way ANOVA
ESV (µL)	28.2777	1.9152	0.677126	8	28.142	6.02755	1.81738	11	25.5213	4.3625	1.31534	11	0.3272				One-Way ANOVA
ESD (mm)	2.41278	0.258294	0.0860978	9	2.5553	0.267192	0.0805614	11	2.40093	0.202607	0.0610883	11	0.2822				One-Way ANOVA
ESL (mm)	6.65273	[6.5-7.0]		8	6.5	[6.4-6.9]		12	6.7	[6.5-6.9]		11	0.8634				Kruskal-Wallis Test
Sphericity (%)	0.260846	0.0226204	0.00799751	8	0.262479	0.0259144	0.00748085	12	0.249893	0.0173215	0.00522263	11	0.3567				One-Way ANOVA
AET (ms)	38.6561	6.09594	2.15524	8	38.9764	3.29822	1.1661	8	37.9604	3.08156	1.16472	7	0.9044				One-Way ANOVA
NFT (ms)	62.4369	7.93678	2.80608	8	62.8202	6.48382	2.16127	9	62.8525	5.00627	1.89219	7	0.9905				One-Way ANOVA
IVCT (ms)	9.93985	1.55097	0.548352	8	11.6372	2.28931	0.809394	8	11.5549	1.86693	0.705632	7	0.1705				One-Way ANOVA
IVCT (%cycle)	0.0833284	0.0127168	0.00449607	8	0.0937486	0.0187437	0.00662688	8	0.096001	0.0147643	0.0055804	7	0.259				One-Way ANOVA
IVRT (ms)	14.2286	1.84525	0.652396	8	13.7016	1.70694	0.568978	9	13.0363	2.15524	0.814606	7	0.486				One-Way ANOVA
IVRT (%cycle)	0.118628	0.00952003	0.00336584	8	0.1102	0.0131911	0.00439703	9	0.108187	0.0162412	0.0061386	7	0.2705				One-Way ANOVA
LV MPI	0.622848	0.0745666	0.0263633	8	0.652141	0.089369	0.0315967	8	0.659272	0.113841	0.0430278	7	0.7216				One-Way ANOVA
MV A (mm/s)	642.311	144.66	48.22	9	559.714	58.2865	19.4288	9	538.588	78.3182	29.6015	7	0.1147				One-Way ANOVA
MV E (mm/s)	706.453	122.369	40.7897	9	720.459	119.401	39.8005	9	661.034	88.7671	33.5508	7	0.5702				One-Way ANOVA
MV E/A	1.11827	0.137258	0.0457526	9	1.28558	0.152327	0.0507757	9	1.23771	0.151875	0.0574033	7	0.0678	0.0619	0.2621	0.799	One-Way ANOVA
Deceleration (mm/s2)	-31650.5	10005.7	3537.56	8	-30494.8	4008.63	1336.21	9	-29313.8	3561.49	1346.12	7	0.7914				One-Way ANOVA
DT (ms)	23.6067	7.03264	2.48641	8	23.6463	2.96736	0.98912	9	22.7316	0.981811	0.37109	7	0.9065				One-Way ANOVA
DT (%cycle)	0.195077	0.0496482	0.0175533	8	0.189874	0.0206206	0.00687353	9	0.189245	0.00921549	0.00348313	7	0.923				One-Way ANOVA
P-values relective of one-way ANOVA with Tukey’s multiple comparisons, or suitable alternatives. Statistically significant data are shown in bold. A = atrial filling wave; AET = aortic ejection time; CO = cardiac output; Con = offspring of control-fed dams; E = early filling wave; EDA = end-diastolic area; EDD = end-diastolic diameter; EDL = end-diastolic length; EDV = end-diastolic volume; EF = …
