# Supplementary material for: Cardiovascular outcome in 12‐month‐old male and female offspring of metformin‐treated obese mice
Source: J Physiol. 2025 Jun 19;603(17):4747–64. doi: 10.1113/JP288696 (PMC12400794; doi:10.1113/JP288696)
Supplement: Supplementary file 7 — Supporting Information, Data S6. Echocardiographic assessment of left ventricular geometry and function in 6‐month‐old male offspring [file TJP-603-4747-s005.xlsx]

## Sheet: S6_Echocardiography_6m_male
Supporting Information 6. Echocardiographic assessment of left ventricular geometry and function in 6-month-old male offspring
6m male	Con	SD/IQR	SEM	n	Ob	SD/IQR	SEM	n	Ob-Met	SD/IQR	SEM	n	p-value	Ob vs Con	Ob-Met vs Con	Ob-Met vs Ob	Test used
HR (bpm)	480.286	36.4061	12.1354	9	473.637	40.0529	12.0764	11	471.59	42.1465	14.0488	9	0.8917				One-Way ANOVA
SV (µl)	36.7387	8.19347	2.73116	9	41.4271	6.07487	1.83164	11	33.5736	4.76232	1.58744	9	0.0371	0.2583	0.5599	0.0311	One-Way ANOVA
EF (%)	58.1534	5.90551	1.9685	9	59.3757	5.14945	1.55262	11	53.7747	8.68704	2.89568	9	0.1731				One-Way ANOVA
CO (ml/min)	17.473	3.19509	1.06503	9	19.5671	2.72428	0.8214	11	15.8023	2.4234	0.8078	9	0.02	0.2359	0.4251	0.0157	One-Way ANOVA
FS-radial (%)	0.374566	0.0329736	0.0116579	8	0.341727	0.0515094	0.0148695	12	0.34137	0.067467	0.0213349	10	0.3432				One-Way ANOVA
FS-longitudinal (%)	0.146058	0.0241651	0.00854366	8	0.154281	0.0255187	0.00769419	11	0.133845	0.027604	0.0097595	8	0.2515				One-Way ANOVA
EDA (mm2)	23.7636	2.69244	0.89748	9	24.5781	1.6411	0.518962	10	23.8955	1.58794	0.529315	9	0.6436				One-Way ANOVA
EDV (µL)	63.1924	13.191	4.39698	9	66.8447	8.02377	2.53734	10	63.3942	6.81781	2.2726	9	0.6529				One-Way ANOVA
EDD (mm)	3.92175	0.389029	0.137542	8	4.12475	0.25761	0.0743655	12	4.01136	0.232414	0.0734957	10	0.3125				One-Way ANOVA
EDL (mm)	7.75993	0.276837	0.0978767	8	7.81835	0.302224	0.0911241	11	7.72996	0.0835156	0.0295272	8	0.7352				One-Way ANOVA
ESA (mm2)	14.3346	1.95685	0.652282	9	14.7762	2.50465	0.75518	11	15.0565	2.21329	0.737765	9	0.792				One-Way ANOVA
ESV (µL)	26.533	6.92565	2.30855	9	26.7209	5.68241	1.79693	10	29.2901	7.26272	2.42091	9	0.6357				One-Way ANOVA using log-transformed data
ESD (mm)	2.45912	0.346109	0.122368	8	2.72092	0.327026	0.0944043	12	2.65043	0.375298	0.11868	10	0.2668				One-Way ANOVA
ESL (mm)	6.62295	[6.5-6.9]		8	6.6	[6.5-7.3]		11	6.7	[6.6-7.0]		8	0.5122				Kruskal-Wallis Test
Sphericity (%)	0.259596	0.0487391	0.0172319	8	0.2722	0.0249051	0.00787569	10	0.272106	0.0292876	0.00976255	9	0.7054				One-Way ANOVA
AET (ms)	37.9573	3.52773	1.17591	9	40.9756	4.53744	1.36809	11	40.3016	3.03056	0.913747	11	0.1997				One-Way ANOVA
NFT (ms)	59.7527	6.02021	2.00674	9	61.7948	7.86933	2.37269	11	62.6697	6.88194	2.07498	11	0.6482				One-Way ANOVA
IVCT (ms)	10.0249	1.14198	0.38066	9	9.53685	1.62306	0.48937	11	10.4324	2.11418	0.637448	11	0.478				One-Way ANOVA
IVCT (%cycle)	0.0816446	0.00777108	0.00259036	9	0.0765561	0.0131182	0.00395529	11	0.0821743	0.0111028	0.00334762	11	0.4412				One-Way ANOVA
IVRT (ms)	13.0154	1.76469	0.588232	9	12.9346	2.31719	0.698659	11	12.9272	3.24861	0.979492	11	0.9965				One-Way ANOVA
IVRT (%cycle)	0.107539	0.0128968	0.00429894	9	0.103203	0.0150562	0.0045396	11	0.101866	0.0208832	0.00629653	11	0.7446				One-Way ANOVA
LV MPI	0.574692	0.0715954	0.0238651	9	0.509618	0.122563	0.0369541	11	0.554077	0.112854	0.0340269	11	0.3814				One-Way ANOVA
MV A (mm/s)	591.718	49.3113	16.4371	9	547.479	80.2428	24.1941	11	469.122	80.2038	25.3627	10	0.0034	0.3763	0.0028	0.0505	One-Way ANOVA
MV E (mm/s)	690.214	43.676	14.5587	9	755.38	95.59	28.8215	11	667.971	98.1406	31.0348	10	0.0645	0.2186	0.836	0.0638	One-Way ANOVA
MV E/A	1.14	[1.07-1.32]		9	1.4	[1.35-1.47]		11	1.4	[1.25-1.92]		11	0.0104	0.0148	0.0398	>0.9999	Kruskal-Wallis Test
Deceleration (mm/s2)	-26550.3	4927.63	1742.18	8	-29885.2	6885.06	2075.92	11	-34167.2	8268.44	2614.71	10	0.0847	0.5643	0.0725	0.3515	One-Way ANOVA
DT (ms)	27.0075	6.19039	2.18863	8	26.0644	4.68535	1.41269	11	20.6458	5.10912	1.61565	10	0.0292	0.922	0.0441	0.0661	One-Way ANOVA
DT (%cycle)	0.222109	0.0448446	0.015855	8	0.212496	0.0462622	0.0139486	11	0.160953	0.0333778	0.010555	10	0.0077	0.8748	0.0129	0.0238	One-Way ANOVA
P-values relective of one-way ANOVA with Tukey’s multiple comparisons, or suitable alternatives. Statistically significant data are shown in bold. A = atrial filling wave; AET = aortic ejection time; CO = cardiac output; Con = offspring of control-fed dams; E = early filling wave; EDA = end-diastolic area; EDD = end-diastolic diameter; EDL = end-diastolic length; EDV = end-diastolic volume; EF = …
