# Supplementary material for: Cardiovascular outcome in 12‐month‐old male and female offspring of metformin‐treated obese mice
Source: J Physiol. 2025 Jun 19;603(17):4747–64. doi: 10.1113/JP288696 (PMC12400794; doi:10.1113/JP288696)
Supplement: Supplementary file 8 — Supporting Information, Data S7. Echocardiographic assessment of left ventricular geometry and function in 12‐month‐old male offspring [file TJP-603-4747-s001.xlsx]

## Sheet: S7_Echocardiography_12m_male
Supporting Information 7. Echocardiographic assessment of left ventricular geometry and function in 12-month-old male offspring
12m male	Con	SD/IQR	SEM	n	Ob	SD/IQR	SEM	n	Ob-Met	SD/IQR	SEM	n	p-value	Ob vs Con	Ob-Met vs Con	Ob-Met vs Ob	Test used
HR (bpm)	492.254	54.5996	15.7615	12	479.055	47.9834	14.4675	11	461.697	33.2395	9.59541	12	0.2835				One-Way ANOVA
SV (µl)	33.5944	4.8044	1.38691	12	33.9338	9.02526	2.72122	11	33.5918	4.73004	1.36545	12	0.9894				One-Way ANOVA
EF (%)	55.4083	8.4397	2.43633	12	51.8292	9.72083	2.93094	11	52.1467	7.39726	2.13541	12	0.5365				One-Way ANOVA
CO (ml/min)	16.6162	3.4476	0.995235	12	16.1178	3.9959	1.20481	11	15.5017	2.40087	0.693072	12	0.7152				One-Way ANOVA
FS-radial (%)	0.349864	0.0612025	0.0176676	12	0.319708	0.0641427	0.0193397	11	0.308073	0.0723198	0.0208769	12	0.2948				One-Way ANOVA
FS-longitudinal (%)	0.132025	0.0214895	0.00620347	12	0.128589	0.0389233	0.0117358	11	0.126828	0.0259023	0.00747734	12	0.9065				One-Way ANOVA
EDA (mm2)	23.279	1.97918	0.57134	12	23.9728	3.02402	0.911777	11	24.1731	1.98823	0.573954	12	0.6272				One-Way ANOVA
EDV (µL)	61.2121	8.06909	2.32935	12	65.5021	13.2881	4.00653	11	65.0097	9.16043	2.64439	12	0.5504				One-Way ANOVA
EDD (mm)	3.91548	0.177708	0.0512999	12	4.12681	0.352726	0.106351	11	4.08176	0.315539	0.0910883	12	0.1975				One-Way ANOVA
EDL (mm)	7.5077	0.346607	0.100057	12	7.41495	0.509148	0.153514	11	7.6027	0.322793	0.0931822	12	0.5236				One-Way ANOVA
ESA (mm2)	14.9	[12.9-17.8]		12	15.7	[13.8-19.2]		11	16.8	[13.3-18.4]		12	0.447				Kruskal-Wallis Test
ESV (µL)	28.9	[22.1-39.0]		12	32.8	[23.7-45.1]		11	35.3	[23.7-41.9]		12	0.3358				Kruskal-Wallis Test
ESD (mm)	2.55316	0.329496	0.0951174	12	2.81633	0.414082	0.12485	11	2.84031	0.476811	0.137644	12	0.1837				One-Way ANOVA
ESL (mm)	6.51507	0.30919	0.0892556	12	6.45559	0.442786	0.133505	11	6.63849	0.344012	0.0993078	12	0.479				One-Way ANOVA
Sphericity (%)	0.275793	0.0237605	0.00685908	12	0.306499	0.0482655	0.0145526	11	0.282843	0.0380222	0.0109761	12	0.1447				One-Way ANOVA
AET (ms)	38.7629	4.01134	1.20947	11	39.1438	6.0338	1.81926	11	38.1991	4.21249	1.27011	11	0.8999				One-Way ANOVA
NFT (ms)	59.6492	7.19914	2.17062	11	63.4776	9.35824	2.82161	11	65.1012	8.51895	2.56856	11	0.1738				One-Way ANOVA
IVCT (ms)	9.42627	1.33279	0.401852	11	9.45928	1.79877	0.56882	10	11.5525	3.50932	1.0581	11	0.0813	0.9994	0.1165	0.136	One-Way ANOVA
IVCT (%cycle)	0.0795072	0.0107992	0.003415	10	0.0757622	0.0130231	0.00411828	10	0.0955141	0.0247128	0.0074512	11	0.0354	0.8819	0.1125	0.0406	One-Way ANOVA
IVRT (ms)	14.0991	3.57716	1.03264	12	14.3408	3.72957	1.12451	11	15.4043	2.66883	0.804682	11	0.6228				One-Way ANOVA
IVRT (%cycle)	0.121105	0.0268024	0.0077372	12	0.115843	0.0227721	0.00686605	11	0.127787	0.0170747	0.00514821	11	0.4756				One-Way ANOVA
LV MPI	0.590163	0.0999048	0.0315927	10	0.628212	0.131466	0.0396386	11	0.703476	0.104801	0.0315987	11	0.0802	0.7223	0.0727	0.2798	One-Way ANOVA
MV A (mm/s)	568.064	91.132	27.4773	11	412.286	125.819	37.9359	11	462.31	62.464	18.8336	11	0.0024	0.002	0.0401	0.4546	One-Way ANOVA
MV E (mm/s)	660.942	114.25	32.9811	12	651.79	94.2591	28.4202	11	596.644	87.3963	26.351	11	0.2703				One-Way ANOVA
MV E/A	1.15344	0.127684	0.0384981	11	1.57155	0.342118	0.108187	10	1.31312	0.259921	0.0783691	11	0.0031	0.0022	0.3218	0.0693	One-Way ANOVA
Deceleration (mm/s2)	-29633.2	6655.99	2006.86	11	-31104.9	3994.24	1263.09	10	-33910.2	5786.69	1829.91	10	0.231				One-Way ANOVA
DT (ms)	22.5587	3.20277	0.965673	11	20.6356	2.4442	0.772925	10	18.6859	3.52576	1.11494	10	0.0273	0.3431	0.0207	0.3501	One-Way ANOVA
DT (%cycle)	0.19335	0.0276908	0.00834909	11	0.169521	0.0296649	0.0098883	9	0.155485	0.0246212	0.00778589	10	0.0126	0.1473	0.0102	0.5115	One-Way ANOVA
P-values relective of one-way ANOVA with Tukey’s multiple comparisons, or suitable alternatives. Statistically significant data are shown in bold. A = atrial filling wave; AET = aortic ejection time; CO = cardiac output; Con = offspring of control-fed dams; E = early filling wave; EDA = end-diastolic area; EDD = end-diastolic diameter; EDL = end-diastolic length; EDV = end-diastolic volume; EF = …
